# Supplementary material for: The Mitigating Effects of Perilla Leaf Essential Oil on the Phytotoxicity of Fenoxaprop-P-Ethyl in Rice Seedlings
Source: Plants (Basel). 2024 Oct 21;13(20):2946. doi: 10.3390/plants13202946 (PMC11510985; doi:10.3390/plants13202946)
Supplement: Supplementary file 1 [file plants-13-02946-s001.zip]

Archive with 1 entries (1 files):
- plants-3237674-supplementary.pdf
